# Supplementary material for: Calcium intake and genetic variants in the calcium sensing receptor in relation to colorectal cancer mortality: an international consortium study of 18,952 patients
Source: BJC Rep. 2024 Sep 2;2:63. doi: 10.1038/s44276-024-00077-3 (PMC11368808; doi:10.1038/s44276-024-00077-3)
Supplement: Supplementary file 2 — Supplementary_tableS2 [file 44276_2024_77_MOESM2_ESM.xlsx]

## Sheet: Supplementary table S2 
Supplementary table S2 by manuscript entitled: "Calcium intake and genetic variants in the calcium sensing receptor in relation to colorectal cancer mortality: an international consortium study of 18 952 patients "
Characteristics of participants stratified by included study
Study	"CCFR"	"CPSII"	"DACHS"	"DALS"	"EPIC"	"HPFS"	"MCCS"	"NHS"	"NSHDS"	"PHS"	"PLCO"	"UKB"	"VITAL"	"WHI"
Number of participants	3564	1453	2878	1115	2025	358	784	594	305	312	913	2994	280	1377
Age at diagnosis	59.00 [50.00, 67.00]	75.00 [71.00, 79.00]	69.00 [62.00, 76.00]	67.00 [59.00, 72.00]	64.00 [58.00, 69.00]	73.00 [65.00, 78.00]	71.21 [65.06, 77.47]	70.00 [63.00, 75.00]	64.01 [57.85, 67.95]	71.00 [64.00, 78.00]	70.00 [65.00, 74.00]	66.00 [61.00, 69.00]	71.00 [66.00, 74.00]	72.00 [67.00, 77.00]
Sex (male)	1914 (53.7)	741 (51.0)	1706 ( 59.3)	617 ( 55.3)	901 ( 44.5)	358 (100.0)	411 ( 52.4)	0 ( 0.0)	157 ( 51.5)	312 (100.0)	519 ( 56.8)	1731 ( 57.8)	149 (53.2)	0 ( 0.0)
BMI	26.70 [23.83, 30.08]	25.85 [23.44, 29.25]	26.60 [24.30, 29.40]	26.85 [24.07, 30.16]	26.43 [23.90, 29.24]	25.77 [24.04, 28.11]	27.15 [24.80, 29.80]	25.50 [22.67, 29.03]	25.77 [23.65, 28.10]	25.05 [23.51, 27.21]	27.18 [24.42, 29.82]	27.35 [24.75, 30.34]	27.34 [24.39, 30.88]	27.29 [24.11, 31.48]
Unknown	27	108	39	4	0	4	0	4	11	0	19	17	13	2
Selfreported race
American Indian or Alaska Native	9 ( 0.3)	0 ( 0.0)	0 ( 0.0)	0 ( 0.0)	0 ( 0.0)	0 ( 0.0)	0 ( 0.0)	0 ( 0.0)	0 ( 0.0)	0 ( 0.0)	0 ( 0.0)	0 ( 0.0)	0 ( 0.0)	0 ( 0.0)
Asian	13 ( 0.4)	7 ( 0.5)	0 ( 0.0)	0 ( 0.0)	0 ( 0.0)	4 ( 1.1)	0 ( 0.0)	2 ( 0.3)	0 ( 0.0)	0 ( 0.0)	0 ( 0.0)	28 ( 0.9)	0 ( 0.0)	0 ( 0.0)
Black or African-American	3 ( 0.1)	13 ( 0.9)	0 ( 0.0)	0 ( 0.0)	0 ( 0.0)	4 ( 1.1)	0 ( 0.0)	8 ( 1.3)	0 ( 0.0)	0 ( 0.0)	0 ( 0.0)	6 ( 0.2)	0 ( 0.0)	0 ( 0.0)
Other	3 ( 0.1)	4 ( 0.3)	0 ( 0.0)	0 ( 0.0)	0 ( 0.0)	8 ( 2.2)	0 ( 0.0)	0 ( 0.0)	0 ( 0.0)	2 ( 0.6)	0 ( 0.0)	41 ( 1.4)	6 ( 2.1)	0 ( 0.0)
Caucasian	2739 (76.9)	1424 (98.0)	2878 (100.0)	1115 (100.0)	2025 (100.0)	331 ( 92.5)	779 ( 99.4)	584 ( 98.3)	0 ( 0.0)	238 ( 76.3)	909 ( 99.6)	2908 ( 97.1)	273 (97.5)	1377 (100.0)
Unknown	797 (22.4)	5 ( 0.3)	0 ( 0.0)	0 ( 0.0)	0 ( 0.0)	11 ( 3.1)	5 ( 0.6)	0 ( 0.0)	305 (100.0)	72 ( 23.1)	4 ( 0.4)	11 ( 0.4)	1 ( 0.4)	0 ( 0.0)
Smoking status
Former smoker	1280 (35.9)	779 (53.6)	1120 ( 38.9)	490 ( 43.9)	676 ( 33.4)	207 ( 57.8)	304 ( 38.8)	296 ( 49.8)	111 ( 36.4)	154 ( 49.4)	422 ( 46.2)	1300 ( 43.4)	149 (53.2)	625 ( 45.4)
Never smoker	1328 (37.3)	593 (40.8)	1323 ( 46.0)	475 ( 42.6)	811 ( 40.0)	128 ( 35.8)	396 ( 50.5)	252 ( 42.4)	114 ( 37.4)	127 ( 40.7)	404 ( 44.2)	1379 ( 46.1)	100 (35.7)	634 ( 46.0)
Smoker	605 (17.0)	79 ( 5.4)	431 ( 15.0)	147 ( 13.2)	338 ( 16.7)	14 ( 3.9)	84 ( 10.7)	44 ( 7.4)	66 ( 21.6)	31 ( 9.9)	87 ( 9.5)	299 ( 10.0)	28 (10.0)	98 ( 7.1)
Unknown	351 ( 9.8)	2 ( 0.1)	4 ( 0.1)	3 ( 0.3)	200 ( 9.9)	9 ( 2.5)	0 ( 0.0)	2 ( 0.3)	14 ( 4.6)	0 ( 0.0)	0 ( 0.0)	16 ( 0.5)	3 ( 1.1)	20 ( 1.5)
Education level
Less than high school graduate	570 (16.0)	75 ( 5.2)	573 ( 19.9)	170 ( 15.2)	813 ( 40.1)	0 ( 0.0)	481 ( 61.4)	0 ( 0.0)	119 ( 39.0)	0 ( 0.0)	70 ( 7.7)	518 ( 17.3)	20 ( 7.1)	49 ( 3.6)
High school graduate or completed GED	845 (23.7)	371 (25.5)	1550 ( 53.9)	332 ( 29.8)	324 ( 16.0)	0 ( 0.0)	81 ( 10.3)	0 ( 0.0)	96 ( 31.5)	0 ( 0.0)	229 ( 25.1)	145 ( 4.8)	63 (22.5)	253 ( 18.4)
Some college or technical school	1117 (31.3)	435 (29.9)	282 ( 9.8)	360 ( 32.3)	445 ( 22.0)	0 ( 0.0)	77 ( 9.8)	217 ( 36.5)	33 ( 10.8)	0 ( 0.0)	313 ( 34.3)	775 ( 25.9)	112 (40.0)	549 ( 39.9)
College graduate + Graduate degree	1003 (28.1)	566 (39.0)	464 ( 16.1)	253 ( 22.7)	355 ( 17.5)	358 (100.0)	145 ( 18.5)	359 ( 60.4)	43 ( 14.1)	312 (100.0)	300 ( 32.9)	849 ( 28.4)	83 (29.6)	518 ( 37.6)
Unknown	29 ( 0.8)	6 ( 0.4)	9 ( 0.3)	0 ( 0.0)	88 ( 4.3)	0 ( 0.0)	0 ( 0.0)	18 ( 3.0)	14 ( 4.6)	0 ( 0.0)	1 ( 0.1)	707 ( 23.6)	2 ( 0.7)	8 ( 0.6)
Dietary calcium intake (mg/day)	919.51 [690.81, 1202.99]	678.00 [502.00, 946.00]	438.60 [265.00, 595.40]	981.49 [683.01, 1362.88]	907.93 [696.57, 1177.67]	776.50 [619.25, 987.75]	791.88 [597.93, 1064.30]	696.00 [540.75, 923.00]	675.61 [460.98, 926.57]	281.75 [144.66, 430.72]	667.29 [472.76, 961.94]		720.38 [517.44, 1044.00]	724.57 [493.46, 1032.63]
Unknown	2731	0	0	0	0	0	0	0	109	0	0	2994	30	3
Supplemental calcium intake (mg/day)	0.00 [0.00, 223.36]	0.00 [0.00, 500.00]				26.50 [0.00, 199.75]		239.00 [19.50, 784.00]	0.00 [0.00, 0.00]		0.00 [0.00, 500.00]	0.00 [0.00, 0.00]	167.86 [0.00, 530.07]	162.00 [0.00, 900.00]
Unknown	0	0	2878	1115	2025	0	784	0	0	312	0	0	1	0
Calcium supplement use (<1 / >=1 pill)
<1 pill	3066 (86.0)	1007 (69.3)	0 ( 0.0)	0 ( 0.0)	0 ( 0.0)	303 ( 84.6)	0 ( 0.0)	352 ( 59.3)	305 (100.0)	0 ( 0.0)	670 ( 73.4)	2994 (100.0)	199 (71.1)	859 ( 62.4)
>=1 pill	498 (14.0)	446 (30.7)	0 ( 0.0)	0 ( 0.0)	0 ( 0.0)	55 ( 15.4)	0 ( 0.0)	242 ( 40.7)	0 ( 0.0)	0 ( 0.0)	243 ( 26.6)	0 ( 0.0)	80 (28.6)	518 ( 37.6)
Unknown	0 ( 0.0)	0 ( 0.0)	2878 (100.0)	1115 (100.0)	2025 (100.0)	0 ( 0.0)	784 (100.0)	0 ( 0.0)	0 ( 0.0)	312 (100.0)	0 ( 0.0)	0 ( 0.0)	1 ( 0.4)	0 ( 0.0)
Total calcium intake (diet and supplements; mg/day)	1055.05 [796.96, 1432.74]	929.00 [618.00, 1368.89]				908.50 [702.25, 1315.50]		1116.00 [710.50, 1613.00]	696.01 [500.09, 934.81]	NA [NA, NA]	882.69 [566.31, 1295.61]	NA [NA, NA]	1130.61 [721.09, 1588.44]	1141.24 [687.57, 1657.75]
Unknown	2731	0	2878	1115	2025	0	784	0	109	312	0	2994	31	3
Total energy intake (kcal/day)	2123.66 [1700.93, 2759.41]	1650.00 [1290.00, 2031.89]		2170.23 [1669.41, 2907.69]	2011.72 [1629.73, 2460.88]	1901.00 [1589.00, 2413.00]	2172.05 [1714.79, 2739.30]	1620.00 [1296.00, 1995.00]	1504.83 [1260.22, 1955.37]	NA [NA, NA]	1644.38 [1226.84, 2143.89]	NA [NA, NA]	1695.45 [1251.01, 2361.93]	1523.04 [1173.00, 1964.59]
Unknown	2731	0	2878	0	0	33	0	1	109	312	18	2994	30	3
Folate intake (mcg/day)	708.04 [623.10, 1303.10]	676.77 [350.63, 1736.48]		447.24 [299.03, 937.74]	277.98 [222.56, 343.02]	752.83 [414.95, 1125.95]	403.76 [327.73, 487.73]	605.22 [348.48, 1069.56]	206.03 [188.14, 227.77]	0.00 [0.00, 0.00]	857.78 [436.36, 1118.02]	0.00 [0.00, 0.00]	994.08 [593.09, 1267.13]	727.14 [418.63, 1116.86]
Unknown	0	0	2787	0	0	0	0	0	0	0	0	0	0	0
Fibre intake (g/day)	23.89 [17.79, 31.78]	15.71 [11.99, 20.84]		22.56 [16.73, 30.09]	21.56 [17.12, 26.68]	22.49 [18.26, 27.22]	29.44 [22.43, 37.31]	18.77 [15.38, 21.74]	17.19 [13.40, 22.90]		15.97 [11.88, 22.01]		16.30 [12.48, 22.16]	14.58 [10.75, 19.95]
Unknown	2731	0	2878	0	0	0	0	0	109	312	0	2994	30	3
Alcohol intake (g/day)	0.80 [0.00, 8.67]	1.64 [0.00, 10.85]	6.80 [0.00, 21.70]	0.44 [0.01, 12.44]	6.43 [0.82, 21.93]	7.07 [1.12, 18.41]	6.42 [0.00, 23.59]	1.54 [0.00, 8.28]	2.76 [0.29, 5.95]	6.00 [2.10, 14.00]	1.85 [0.18, 11.32]	11.43 [2.53, 27.14]	2.29 [0.03, 15.53]	0.85 [0.00, 6.31]
Unknown	179	0	37	0	0	0	0	0	92	0	18	2	6	4
Red meat intake (servings/day)	0.43 [0.29, 0.86]	0.63 [0.36, 0.99]	0.84 [0.57, 1.06]	0.85 [0.52, 1.33]	0.49 [0.25, 0.85]	1.00 [0.50, 1.58]	1.07 [0.71, 1.50]	0.56 [0.35, 0.92]	0.92 [0.57, 1.42]	0.56 [0.27, 0.89]	0.72 [0.40, 1.24]	0.28 [0.21, 0.42]	0.56 [0.30, 1.00]	0.57 [0.32, 0.95]
Unknown	141	0	4	0	0	0	0	0	231	6	0	0	30	3
Processed meat intake (servings/day)	0.24 [0.14, 0.42]	0.11 [0.04, 0.21]	0.84 [0.63, 1.28]	0.16 [0.08, 0.33]	0.38 [0.19, 0.66]	0.21 [0.14, 0.50]	0.29 [0.21, 0.57]	0.14 [0.07, 0.28]	0.20 [0.11, 0.33]	0.20 [0.09, 0.26]	0.11 [0.05, 0.25]	0.14 [0.07, 0.43]	0.22 [0.07, 0.43]	0.16 [0.07, 0.36]
Unknown	2731	0	4	0	0	28	0	0	231	6	0	5	30	2
Vegetable intake (servings/day)	1.00 [1.00, 2.00]	2.74 [1.84, 3.84]	1.12 [1.12, 1.12]	2.85 [1.85, 4.29]	2.23 [1.46, 3.39]	3.25 [2.27, 4.46]	5.00 [3.00, 7.00]	2.92 [2.05, 4.06]	0.63 [0.27, 1.06]	1.14 [0.72, 1.72]	3.38 [2.20, 4.84]	0.58 [0.42, 0.75]	1.81 [1.06, 2.66]	2.00 [1.26, 3.00]
Unknown	37	0	0	0	0	0	0	55	233	3	0	50	30	3
Fruit intake (servings/day)	1.00 [0.57, 2.00]	1.11 [0.62, 1.78]	1.00 [0.56, 1.00]	1.82 [1.03, 2.91]	1.58 [0.87, 2.49]	2.50 [1.57, 3.56]	3.00 [2.00, 5.00]	2.14 [1.29, 2.98]	0.88 [0.41, 1.85]	0.60 [0.22, 1.12]	2.24 [1.37, 3.44]	2.00 [1.00, 3.25]	1.53 [0.86, 2.43]	1.75 [1.00, 2.57]
Unknown	103	0	6	0	0	0	0	55	231	3	0	46	30	3
Family history
No	2060 (57.8)	1137 (78.3)	2462 ( 85.5)	925 ( 83.0)	0 ( 0.0)	287 ( 80.2)	654 ( 83.4)	499 ( 84.0)	303 ( 99.3)	0 ( 0.0)	773 ( 84.7)	953 ( 31.8)	233 (83.2)	1011 ( 73.4)
Yes	724 (20.3)	190 (13.1)	373 ( 13.0)	190 ( 17.0)	0 ( 0.0)	70 ( 19.6)	125 ( 15.9)	93 ( 15.7)	1 ( 0.3)	0 ( 0.0)	134 ( 14.7)	444 ( 14.8)	40 (14.3)	240 ( 17.4)
Unknown	780 (21.9)	126 ( 8.7)	43 ( 1.5)	0 ( 0.0)	2025 (100.0)	1 ( 0.3)	5 ( 0.6)	2 ( 0.3)	1 ( 0.3)	312 (100.0)	6 ( 0.7)	1597 ( 53.3)	7 ( 2.5)	126 ( 9.2)
Stage of disease
Stage 1 or local	543 (15.2)	626 (43.1)	635 ( 22.1)	387 ( 34.7)	229 ( 11.3)	49 ( 13.7)	77 ( 9.8)	143 ( 24.1)	63 ( 20.7)	62 ( 19.9)	326 ( 35.7)	0 ( 0.0)	75 (26.8)	439 ( 31.9)
Stage 2/3 or regional	1448 (40.6)	663 (45.6)	1814 ( 63.0)	541 ( 48.5)	598 ( 29.5)	105 ( 29.3)	227 ( 29.0)	313 ( 52.7)	181 ( 59.3)	118 ( 37.8)	479 ( 52.5)	0 ( 0.0)	96 (34.3)	742 ( 53.9)
Stage 4 or distant	238 ( 6.7)	125 ( 8.6)	418 ( 14.5)	91 ( 8.2)	151 ( 7.5)	18 ( 5.0)	100 ( 12.8)	79 ( 13.3)	47 ( 15.4)	42 ( 13.5)	102 ( 11.2)	0 ( 0.0)	31 (11.1)	183 ( 13.3)
Unknown	1335 (37.5)	39 ( 2.7)	11 ( 0.4)	96 ( 8.6)	1047 ( 51.7)	186 ( 52.0)	380 ( 48.5)	59 ( 9.9)	14 ( 4.6)	90 ( 28.8)	6 ( 0.7)	2994 (100.0)	78 (27.9)	13 ( 0.9)
Tumor location
Distal	1030 (28.9)	379 (26.1)	776 ( 27.0)	542 ( 48.6)	664 ( 32.8)	111 ( 31.0)	215 ( 27.4)	148 ( 24.9)	100 ( 32.8)	103 ( 33.0)	268 ( 29.4)	885 ( 29.6)	68 (24.3)	360 ( 26.1)
Proximal	1210 (34.0)	748 (51.5)	942 ( 32.7)	538 ( 48.3)	561 ( 27.7)	130 ( 36.3)	290 ( 37.0)	296 ( 49.8)	92 ( 30.2)	106 ( 34.0)	475 ( 52.0)	833 ( 27.8)	142 (50.7)	753 ( 54.7)
Rectal	870 (24.4)	149 (10.3)	987 ( 34.3)	0 ( 0.0)	514 ( 25.4)	64 ( 17.9)	205 ( 26.1)	88 ( 14.8)	97 ( 31.8)	39 ( 12.5)	122 ( 13.4)	835 ( 27.9)	44 (15.7)	178 ( 12.9)
Unknown	454 (12.7)	177 (12.2)	173 ( 6.0)	35 ( 3.1)	286 ( 14.1)	53 ( 14.8)	74 ( 9.4)	62 ( 10.4)	16 ( 5.2)	64 ( 20.5)	48 ( 5.3)	441 ( 14.7)	26 ( 9.3)	86 ( 6.2)
Aspirin use
No	2383 (66.9)	828 (57.0)	2228 ( 77.4)	822 ( 73.7)	0 ( 0.0)	97 ( 27.1)	0 ( 0.0)	172 ( 29.0)	0 ( 0.0)	0 ( 0.0)	0 ( 0.0)	0 ( 0.0)	125 (44.6)	0 ( 0.0)
Yes	1157 (32.5)	547 (37.6)	650 ( 22.6)	293 ( 26.3)	0 ( 0.0)	261 ( 72.9)	120 ( 15.3)	422 ( 71.0)	0 ( 0.0)	0 ( 0.0)	0 ( 0.0)	0 ( 0.0)	101 (36.1)	0 ( 0.0)
Unknown	24 ( 0.7)	78 ( 5.4)	0 ( 0.0)	0 ( 0.0)	2025 (100.0)	0 ( 0.0)	664 ( 84.7)	0 ( 0.0)	305 (100.0)	312 (100.0)	913 (100.0)	2994 (100.0)	54 (19.3)	1377 (100.0)
NSAID use
No	2940 (82.5)	1226 (84.4)	2644 ( 91.9)	906 ( 81.3)	0 ( 0.0)	0 ( 0.0)	0 ( 0.0)	0 ( 0.0)	0 ( 0.0)	0 ( 0.0)	0 ( 0.0)	0 ( 0.0)	241 (86.1)	0 ( 0.0)
Yes	594 (16.7)	170 (11.7)	234 ( 8.1)	209 ( 18.7)	0 ( 0.0)	0 ( 0.0)	36 ( 4.6)	0 ( 0.0)	0 ( 0.0)	0 ( 0.0)	0 ( 0.0)	0 ( 0.0)	31 (11.1)	0 ( 0.0)
Unknown	30 ( 0.8)	57 ( 3.9)	0 ( 0.0)	0 ( 0.0)	2025 (100.0)	358 (100.0)	748 ( 95.4)	594 (100.0)	305 (100.0)	312 (100.0)	913 (100.0)	2994 (100.0)	8 ( 2.9)	1377 (100.0)
Diabetes
No	3129 (87.8)	1334 (91.8)	2325 ( 80.8)	0 ( 0.0)	1907 ( 94.2)	326 ( 91.1)	752 ( 95.9)	537 ( 90.4)	0 ( 0.0)	262 ( 84.0)	830 ( 90.9)	2765 ( 92.4)	270 (96.4)	1262 ( 91.6)
Yes	425 (11.9)	116 ( 8.0)	532 ( 18.5)	0 ( 0.0)	94 ( 4.6)	32 ( 8.9)	32 ( 4.1)	57 ( 9.6)	0 ( 0.0)	9 ( 2.9)	79 ( 8.7)	222 ( 7.4)	10 ( 3.6)	99 ( 7.2)
Unknown	10 ( 0.3)	3 ( 0.2)	21 ( 0.7)	1115 (100.0)	24 ( 1.2)	0 ( 0.0)	0 ( 0.0)	0 ( 0.0)	305 (100.0)	41 ( 13.1)	4 ( 0.4)	7 ( 0.2)	0 ( 0.0)	16 ( 1.2)
Any death (yes)	1671 (46.9)	609 (41.9)	780 ( 27.1)	354 ( 31.7)	647 ( 32.0)	210 ( 58.7)	356 ( 45.4)	247 ( 41.6)	158 ( 51.8)	190 ( 60.9)	251 ( 27.5)	793 ( 26.5)	115 (41.1)	420 ( 30.5)
Colorectal cancer specific death
No	2615 (73.4)	1133 (78.0)	2303 ( 80.0)	903 ( 81.0)	1520 ( 75.1)	272 ( 76.0)	585 ( 74.6)	438 ( 73.7)	0 ( 0.0)	185 ( 59.3)	752 ( 82.4)	2400 ( 80.2)	210 (75.0)	1070 ( 77.7)
Yes	893 (25.1)	320 (22.0)	564 ( 19.6)	212 ( 19.0)	505 ( 24.9)	86 ( 24.0)	199 ( 25.4)	156 ( 26.3)	0 ( 0.0)	127 ( 40.7)	161 ( 17.6)	594 ( 19.8)	70 (25.0)	307 ( 22.3)
Unknown	56 ( 1.6)	0 ( 0.0)	11 ( 0.4)	0 ( 0.0)	0 ( 0.0)	0 ( 0.0)	0 ( 0.0)	0 ( 0.0)	305 (100.0)	0 ( 0.0)	0 ( 0.0)	0 ( 0.0)	0 ( 0.0)	0 ( 0.0)
Values presented are median [quartile 1 – quartile 3] or number (percentage).
a: Low dietary calcium intake was defined as quartile 1 and 2 of sex- and cohort- specific quartiles and a high dietary calcium intake was defined as quartile 3 and 4 of sex- and cohort-specific quartiles.
b: Very low: less than high school graduate; low: high school graduate or completed GED; medium: some college or technical school; high: college graduate or graduate degree
c: total calcium intake is only calculated when data of both dietary as well as supplemental calcium intake was available.
